# Supplementary material for: Dynamic Conformations of Nucleophosmin (NPM1) at a Key Monomer-Monomer Interface Affect Oligomer Stability and Interactions with Granzyme B
Source: PLoS One. 2014 Dec 9;9(12):e115062. doi: 10.1371/journal.pone.0115062 (PMC4260957; doi:10.1371/journal.pone.0115062)
Supplement: S1 File — Detailed DXMS data for wild-type NPM1 and M7-NPM peptides at 25°C and 4°C. (XLSX) [file pone.0115062.s001.xlsx]

## Sheet: Meta-data
Sheet "25C":	DXMS data at 25°C
Sheet "4C":	DXMS data at 4°C
Column name	Column description
startAA	# of first residue in peptide (numbering according to wild-type sequence)
endAA	# of last residue in peptide (numbering according to wild-type sequence)
charge	charge state of peptide
maxD	number of residues available for deuteration

## Sheet: 25C
				Wild-type Deuteration (%)				M7-NPM Deuteration (%)
startAA	endAA	maxD	charge	10 sec	30 sec	100 sec	600 sec	10 sec	30 sec	100 sec	600 sec
1	5	3	1	89.1	94.2	89.1	88.8	―	―	―	―
1	7	5	1	96.2	96.8	97.9	96	―	―	―	―
4	7	2	1	97	97.8	92.9	88.2	―	―	―	―
4	18	11	2	86.6	93.1	97.4	98.8	―	―	―	―
7	16	6	1	94.1	93	96	90.8	80.8	85.1	74.6	88.1
7	17	7	1	74	79.8	79.4	86.9	72.2	78.8	69.3	78.2
7	17	7	2	83	89.1	84.4	93.7	74.4	78	68	78.2
7	18	8	1	65.6	67.1	68.9	80	59.3	62.3	54.5	68.5
7	18	8	2	70.4	67.5	72.4	83.3	59.9	62.1	56.4	68.3
7	19	9	1	63	67.1	68.4	75.7	52.6	55.9	50	59.8
7	19	9	2	65.3	68.9	67.6	80	55.3	58.2	52.9	64
7	20	10	1	61.2	64.2	66.9	80.2	53.7	56.8	53	67.8
7	20	10	2	62.7	65.6	67	81	52.9	55.6	52.2	66.1
7	23	13	2	56.7	58.8	58.9	72	46	49	44.9	57.5
8	16	5	1	87	99.5	93.1	89.4	―	―	―	―
8	18	7	1	67.2	71.7	69.4	83	―	―	―	―
8	18	7	2	68.3	70.7	74.4	80.6	64.9	67.1	62	72.9
8	19	8	1	58.6	59.3	60	73.8	―	―	―	―
8	19	8	2	56.5	61.5	58.2	73.7	―	―	―	―
8	20	9	1	58.7	60.4	66.8	82.7	―	―	―	―
8	20	9	1	56.7	62.8	65.8	78.3	―	―	―	―
8	22	11	1	57.6	62.4	63.3	75.8	―	―	―	―
8	22	11	2	59.7	63.2	64.6	78.2	―	―	―	―
8	23	12	2	55.8	58.8	60.2	72.9	46.1	48.5	39.3	58.7
9	23	11	2	51.8	53.9	59.7	67.6	―	―	―	―
10	17	5	1	66	73.6	80.5	80.5	54.6	64.9	67.5	66.5
10	18	6	1	80.5	85.8	76.1	88.1	76.5	86.8	76.7	96.2
10	18	6	2	58.5	69.4	66.9	74.6	―	―	―	―
19	22	2	1	58.4	64.2	61.2	73.8	52.3	54.6	50.9	67.2
19	23	3	1	47.9	63.1	59.5	59	38.7	41.7	33.9	42.5
21	34	12	2	58.1	66.9	74.1	84.1	58.7	61.9	57	77.9
21	34	12	3	60.2	70.5	75.5	88.3	55.9	59.5	58.5	76.5
21	44	22	2	52.4	56.4	64.9	72.9	43.3	48	47	60.1
21	44	22	3	51.3	55.4	58.4	67	43.8	47.2	47.2	61.9
23	29	5	1	62.3	69	78.1	86.6	64.8	70.3	69.8	83.4
23	29	5	2	68.8	76.9	83.7	95.2	70.3	72	75.6	84.8
23	31	7	1	60.4	73.5	77	96.4	59.5	61.2	60.1	68.8
23	31	7	2	69.7	72	84.4	89.7	63.1	67.3	64.5	93.2
23	34	10	1	70.4	75.8	77.4	88.3	65	71.4	69.5	83.7
23	34	10	2	72.2	79.7	80.4	90.5	69.7	73.2	69.2	84.8
23	34	10	3	72.6	78.7	80.2	91.4	68.6	70.1	69.8	84.2
23	42	18	2	66.1	69.2	74.3	87.1	54.8	56.4	66.2	73.9
23	42	18	3	75.1	78.3	77.7	82.9	68.4	67.2	63.6	70.4
23	44	20	2	55.9	62.8	63.5	73.5	49.4	52.7	51.5	63.7
23	44	20	3	55.6	60.4	60.7	70.5	47.7	49.9	49.2	62.7
23	46	22	2	48.8	52.1	52.8	61.2	43.5	45	43.4	53.3
23	46	22	3	49	50.8	51	60	42	45.6	43.5	52.8
24	29	4	1	62.4	68.1	69.6	75	52.9	63.5	57.8	90.1
24	34	9	1	69	73.3	75.4	90.5	65.9	68.4	67.3	82.8
24	34	9	2	68.6	75.6	78.7	90.2	67	69.9	68.2	88.4
24	34	9	3	62.4	88.6	90.2	91.3	54.3	51.1	43.7	71.4
24	42	17	2	62.9	68.3	70.5	79.6	―	―	―	―
24	42	17	3	65.7	74.8	75.8	98.4	64.8	62.6	63.7	80.3
24	46	21	2	43.1	46.8	48	58.4	39.5	42.6	41.1	51.5
24	46	21	3	41.6	42.3	46.6	51.7	38.8	40.8	39.5	49
27	34	6	1	67.5	74.3	73.3	88.1	65.3	67.8	64.7	85.1
27	34	6	2	65.2	70.4	71.3	90.6	62	67	63.9	84.3
27	44	16	2	48.6	52.9	52.6	64.6	43.4	44.2	43.1	53.2
27	44	16	3	54.1	57.4	57.9	68.4	39.6	40.2	40	54.3
30	34	3	1	92.1	98.8	92.3	92.1	93	95.3	88.7	95.7
30	44	13	2	43.6	47.7	48.8	57.8	43.2	38.4	30.6	41.3
30	44	13	3	55.8	58.3	59.1	57.5	37.8	32.5	30.6	43.7
32	44	11	1	37.1	43.2	44.6	50.5	―	―	―	―
32	44	11	2	41.2	56.5	53	54.8	43.3	43.8	41.9	42.2
35	42	5	1	57.6	64	65.7	73.9	53.7	57.1	52	56.9
35	43	7	1	91.3	95	94.8	92.6	48.4	49.5	46.4	49.1
35	43	7	2	59.1	60.7	63.7	65.2	―	―	―	―
35	44	8	1	41.1	47.2	48.7	60	30.4	32.6	30.8	33.9
35	44	8	2	39.9	44.4	44.2	47.9	34.9	39.9	37.7	39.2
35	46	10	1	30.4	35.7	33.5	37.6	26.7	28.8	25.6	28.2
35	46	10	2	28,4	31	29.8	38	23.7	26.5	25.1	27.6
35	57	21	2	41.2	43.6	42.4	44.4	34.5	36	31.8	36.9
35	57	21	3	41.4	45.1	45.4	45.2	34.7	38.3	33.5	38
38	42	3	1	16.5	20	23.4	42.9	13	15.4	15.1	18.4
38	44	5	1	14.5	17.5	20.7	32.3	15.2	15.8	14.5	18.5
43	46	2	1	18.5	18.4	18.2	19.4	10.5	15.7	16.1	19.4
43	57	13	2	45.1	56.3	52.7	55.2	41.2	41.2	39.1	41.9
44	49	4	1	66.4	72.1	93.8	94.8	56.2	72.7	77.1	87
44	57	12	1	46.4	51.1	53.4	53.8	35.5	39.8	36	38.3
44	57	12	2	52.7	56.5	53.4	56.1	47.6	47.9	44.9	48.8
45	54	8	1	46.2	49.9	49.4	51.9	40.8	44.2	38.4	42.9
45	54	8	2	41.4	49.9	46.3	50.2	42.7	43.6	39.7	46
45	56	10	1	50.2	56.6	56.3	60	―	―	―	―
45	56	10	2	50.2	53.9	54.6	55.3	45	46.8	41.8	51.7
45	62	16	2	46.5	50.1	50.3	48.8	36.4	37.3	32.3	38.9
45	62	16	3	38.1	39.6	39.4	38.3	32.9	35.1	31	34.7
45	65	19	2	88.7	91.2	90.7	93.5	34.5	36.4	32.9	38.2
45	76	29	3	38.3	41.7	42.9	47	33.4	38.3	39.9	44.7
47	54	6	1	58.9	65.3	59.8	64.4	52.6	55.5	49.9	58.4
47	57	9	1	68	73.1	70.2	72.2	61.6	63.6	57.4	66
48	57	8	1	69.6	77.1	78	77.4	58.3	66.3	56.6	63.5
50	57	6	1	90.7	96.4	88.7	92.1	87.3	90	86.5	92
58	61	2	1	10.5	11.9	10.4	12.1	2.1	3.1	1.2	2.2
58	62	3	1	9.2	10.3	10.6	10.8	2.3	3.3	2.7	3.7
58	63	4	1	6.4	10.3	7.7	6.9	3	2.6	3.8	3.9
58	64	5	1	12.8	11.9	13.4	13.2	8.8	9.1	7.4	9.1
58	65	6	1	18	22.9	24	23.5	13.6	16.5	16.3	19
58	66	7	1	15	19.3	22.9	30.4	10.6	15.6	17.3	24.2
58	76	16	2	32.1	39.7	44.8	49.5	23.2	32	35.7	42.7
61	65	3	1	23.3	28.6	33	31.8	14	21.9	25	26.1
63	78	13	2	44.5	53.9	66.6	65.1	29.5	35.5	41.1	54.8
63	81	16	2	20.1	21.9	26.7	35.5	19.3	20.9	22.6	35.8
66	73	5	1	40.9	55.874	74	78.7	26.5	42.4	61.4	72
66	78	10	1	32.8	40.4	47.6	48.4	22.5	30.2	36	41.1
66	78	10	2	28	36.1	43.8	45.4	20.5	27.3	31.8	38.4
66	81	13	2	62.4	82.2	98	105.1	―	―	―	―
67	73	4	1	38.2	51.2	68.3	79.4	23.2	39.2	57.9	70.3
67	76	7	1	33.4	43.5	51.8	53.1	24.4	31.9	38.4	46.5
67	76	7	2	28.4	48.9	54.8	57.1	20.2	32.4	36.2	50.6
67	78	9	1	27.4	30.8	36.6	40.2	17	24.5	26	31.9
67	78	9	2	16.3	26.5	25.4	33.5	―	―	―	―
69	73	2	1	25.7	40.6	55.1	60.4	17.9	27.5	43.3	53.2
69	76	5	1	32.9	38.5	45.8	47.3	25.1	29.3	33.5	37.7
69	78	7	1	26.9	32.4	37.7	40.8	21	24.7	26.6	32.3
74	76	1	1	49.3	52.8	48.8	48.6	40.3	41.8	38	41.8
74	78	3	1	30.3	29.2	30.2	28.9	20.2	19.9	17.8	20.5
77	81	3	1	34.5	38.2	35.5	36.6	30	30.3	27	30.7
77	84	6	1	43.6	46	45.6	48	35.7	35.6	32	41
77	92	13	1	37.4	39.7	40.4	49	28.5	29.1	27.1	37.9
77	92	13	2	33.7	34.8	34	42.4	30.4	30.6	28.1	39.8
77	100	19	2	25	27.2	33.1	43	19.8	20.4	21.2	50.3
77	101	20	2	20.8	20.9	30.1	51.2	0	0	0	0
77	101	20	3	8.5	14.1	17.5	34.5	―	―	―	―
77	102	21	2	20.5	22.6	25.1	38.2	19.1	20.6	21	38
77	102	21	3	19.7	21.1	24.1	36.7	―	―	―	―
79	84	4	1	52	53.7	53.4	60.6	47.7	48	46.9	56
79	100	17	2	27.3	29.2	33.1	48.2	23.5	23	24.5	44
79	102	19	2	22.4	24.4	27.3	41.3	20.6	20.7	22.3	40.9
79	102	19	3	22.6	23.6	28.2	42	18	21.3	22.3	42.2
80	84	3	1	39.5	38.9	40.7	51.4	31	36	33.9	50.9
80	92	10	1	46.5	51	54	62.1	―	―	―	―
80	99	15	2	22.9	24.3	28.9	47.4	21.4	22.7	24.7	45.2
80	101	17	2	17.2	21.9	25.5	41.9	18.2	18.7	21.5	40
80	101	17	3	15.5	19	18.5	34.5	―	―	―	―
80	102	18	2	18.1	20.1	24.4	40.4	17.9	18.7	20.7	40.6
80	102	18	3	18.3	22.9	23.9	42.6	―	―	―	―
82	92	8	1	42.1	46.4	43.5	55.2	38.2	37.9	35	48.3
82	99	13	1	23.5	25.1	31.1	49	20	21.1	22.7	43.5
82	99	13	2	23.4	23.5	29.2	47.3	19.8	21.4	22.9	42.5
82	100	14	1	17.2	20.1	23.8	39.7	―	―	―	―
82	100	14	2	18.6	21.5	26.9	44.1	17.7	18.7	21.4	40.1
82	118	31	3	18.8	22.3	26.6	39	―	―	―	―
85	101	13	2	12.6	13.1	14.8	36.5	―	―	―	―
85	102	14	2	14.9	20.4	24.2	44.8	15.9	16.6	18.6	39.3
92	118	22	2	40.3	49.4	60.9	95.2	―	―	―	―
92	118	22	3	38.5	49.2	58.4	97.9	―	―	―	―
93	99	3	1	7.1	16.1	27.1	60.8	10	13.5	21	52.5
93	100	4	1	14	13.3	23.2	46.2	8.3	9.6	15	41.4
93	101	5	1	11.3	14.6	21.3	43.2	6.5	10.2	12.8	35.7
93	102	6	1	4.8	5.6	18.1	55.5	4.7	5.1	11.3	36.7
93	102	6	2	5.7	10	22.2	50.4	7.1	9.1	14.7	44.2
93	116	19	2	20.1	23.6	27.7	43.2	―	―	―	―
93	116	19	3	24.4	28.1	30.2	46.4	―	―	―	―
93	118	21	2	38	45.5	58.2	85.9	15.4	17.5	21	37
93	118	21	3	44.4	52.5	64.9	96.8	14.9	17.8	20.5	36.1
95	118	20	3	19.8	22.3	27.1	45.9	―	―	―	―
96	102	5	1	6.1	16.1	24.1	47.7	―	―	―	―
96	102	5	2	9.2	10.6	24.5	61	4.4	5.7	12.1	34.6
100	116	14	2	―	―	―	―	16.3	20.6	18.4	27.8
100	118	16	2	25.8	29.7	33.3	42	20.9	23.7	26.3	38.2
100	118	16	3	21.7	28.8	32.5	41.6	18.4	20.9	23.1	33.3
101	116	13	3	18.8	23.8	25.3	29.2	17.1	24	18.4	26.4
101	118	15	1	21.8	27.8	30.5	37.7	―	―	―	―
101	118	15	2	25.7	31.5	34.9	40.8	21.5	24.6	26.4	35.9
101	118	15	3	20.9	25.5	34.6	38.8	20.4	24	26.7	35.2
102	118	14	2	25.5	29.8	35.3	38.5	20.5	24.9	25.8	31.7
103	116	11	1	18	23.7	15.9	40.5	―	―	―	―
103	116	11	2	29.2	32.6	37.7	38.7	―	―	―	―
103	118	13	1	23.6	28.9	36.6	40.5	15.4	18	21	29.8
103	118	13	2	22	28.1	34	38.2	14.2	16.9	21	28.1
103	118	13	3	17.6	24.8	32.8	38.4	10.6	17.3	19.1	27.1
104	118	12	1	23.8	24.5	32.4	36.2	20.1	25	24.2	32.8
104	118	12	2	14.9	20.3	28.6	39.6	12	15	29.3	30
106	118	10	1	11.5	12.6	25	29.7	―	―	―	―
106	118	10	2	5.8	5.9	26.4	29.3	―	―	―	―
117	121	3	1	83	100.6	97.6	95.4	69	76	77.3	93.2
117	122	4	1	77.9	87.4	87.2	88.5	69.7	76.9	73.9	85
119	123	3	1	77	79.7	93.6	86.6	80	79.4	84.1	83.7
119	124	4	1	85.1	90.6	84.5	83.5	90	88.3	79.4	84.8
119	126	6	1	85.4	93.8	88.3	89.7	91.2	89.2	81.5	84.4
119	129	9	1	89.5	93.5	88.4	88.2	86.4	86.3	74.8	80.2
119	131	11	1	90.1	92	92.2	90.2	88.4	88	73.9	82.3
119	132	12	1	89.4	93.6	89.5	89	87.8	89.5	76.9	82.5
119	132	12	2	81.9	86.9	87.9	83.3	92.8	90.9	84.9	88.5
123	129	5	1	85	90.7	83.4	84.7	85.8	85.2	76.3	81.4
123	135	11	1	―	―	―	―	79.8	81.7	68.2	80.2
125	132	6	1	83.8	95.9	90.2	87.6	93.2	91.8	81.9	89
127	132	4	1	86.3	85.8	85.4	83.5	84.7	88.1	65.9	80.8
131	137	5	1	54.4	68.6	107.9	113.3	54.2	74.6	78.4	98.7
131	137	5	2	41.6	50.4	83.6	96.5	64.9	71.5	76.7	111.2
132	135	2	1	88.4	95.2	88.5	89.7	91	90.9	81.3	89.2
136	141	4	1	91.3	95.7	91.9	90.5	81.8	76.5	75.4	90
136	150	12	2	85.5	97.4	96.1	92.6	―	―	―	―
136	155	16	2	91.6	94.9	90	91	―	―	―	―
136	155	16	3	87.5	94.1	90.4	90.2	88	87.4	76	85.5
136	157	18	3	91.9	96.5	89.8	89.9	87.8	88.3	77.8	87.8	100
136	158	19	2	75.4	78.7	80	81.5	―	―	―	―
136	158	19	3	90	94	89	87.4	88.9	90	79.8	87.3
136	160	21	2	89.3	94.3	87.1	87.6	―	―	―	―
136	160	21	3	90.8	94.7	88.9	89.7	95	93.4	78.8	90.8
136	161	22	2	90.7	96.4	91.1	91.6	91.2	90.4	78.9	89.8
136	161	22	3	88.8	95.5	89.1	87.5	91.5	89.8	77.2	88.9
136	163	24	2	90.8	96.7	93.5	88.6	―	―	―	―
136	163	24	3	90.1	95.6	88.8	91.2	85.2	88	79.5	84.4
136	170	31	3	90	94.3	88.9	87.2	88.5	86.9	77.7	87.1
136	171	32	3	90.6	95.3	88.4	90.3	―	―	―	―
181	185	3	1	85.4	93.7	92.6	91.1	85.1	87.1	80.7	84.7
181	186	4	1	―	―	―	―	100.9	97.7	90	97.9
228	246	14	2	84.3	88.5	84.5	84.8	88.8	85.8	29.8	2.1
228	246	14	3	90.7	95.3	90.2	88.6	91.7	92.3	77.8	89
229	245	12	3	89.3	96.2	89.9	90	―	―	―	―
229	246	13	2	87.9	95.5	87	84.9	89.6	89.9	77.6	87.8
229	246	13	3	86.8	90.7	84.7	83.8	85.4	87.4	73.1	83.2
247	251	3	1	65.3	75.8	98.3	101	57.2	72.9	72.1	83
247	252	4	1	63.8	78.5	93.8	98.5	67.3	76.2	82.3	91.9
247	253	5	1	76.3	89.3	91.7	101.5	66.9	88.4	85.1	92.5
247	265	16	2	92.9	93.7	95.9	95.2	―	―	―	―
247	265	16	3	84.9	92.4	93.2	93.2	84.7	88.3	81.3	92.3
247	267	18	2	86.1	92.7	94	93.7	85.2	89	80.4	90.1
247	268	19	2	83.2	93.1	93.5	94.9	85.2	89.5	83	93
247	268	19	3	82.9	92.8	92.5	94.6	82.7	88	80.2	89.6
247	276	27	3	76.5	91.3	99.9	102.8	―	―	―	―
252	268	14	2	87.8	88.6	92.2	94.1	―	―	―	―
254	268	12	2	83.9	86.5	86.7	87.5	17.1	20.1	22.5	31.4
254	268	12	3	82.4	85.7	86.7	83.9	54	15.2	17.6	21.8
268	273	4	1	56.4	78.1	119.7	135.5	71.6	90.1	105.6	138.3
269	271	1	1	85.3	96.4	99.7	98.1	82.6	89.5	84.1	93.5
269	273	3	1	59.7	90.3	138.8	151	38.2	91.4	122.1	144
269	274	4	1	69.6	88.3	115.5	130.7	53.4	77	88.7	122.6
269	275	5	1	61.6	80	104.2	108.6	54.1	62.3	68.8	72.5
269	276	6	1	73.6	92.8	116.6	122.2	67.3	71.8	59	74.1
269	276	6	2	55.1	90.2	100.5	136.9	―	―	―	―
272	276	3	1	87	99.7	97.9	99.6	84	93.5	95.4	98.5

## Sheet: 4C
				Wild-type Deuteration (%)		M7-NPM Deuteration (%)
startAA	endAA	maxD	charge	10 sec	30 sec	10 sec	30 sec
1	6	4	1	97.3	105.9	―	―
1	7	5	1	97.1	107.2	―	―
7	16	6	1	82.9	91.2	45.5	78.8
7	16	6	2	―	―	51.1	79.4
7	18	8	1	77.5	91.2	30.6	52.3
7	18	8	2	79.6	91.9	30.1	52.5
7	19	9	1	60	77.7	28.5	46.6
7	19	9	2	68.7	82.1	30.7	49.7
7	20	10	1	62.2	74.1	26.6	45.3
7	20	10	2	65.5	76.9	27.2	45.8
7	22	12	1	65.6	76	29.8	46.5
7	22	12	2	68.8	80.2	31.5	48.7
8	22	11	2	71.5	84.7	―	―
10	18	6	1	83	93.6	―	―
19	22	2	1	69.2	72	46.9	59.5
21	44	22	2	63.2	77	29.6	44.5
21	44	22	3	68	79.9	29.7	44.6
23	43	19	2	73.4	86.5	31.7	46.6
23	43	19	3	68.5	82.3	33.5	48.8
23	44	20	2	71.8	81.8	―	―
23	44	20	3	72.5	82.7	34.8	51.2
23	46	22	2	66.5	75.9	29	43
23	46	22	3	77.1	85.8	29.1	43.6
23	57	33	3	68.8	78	―	―
24	31	6	1	―	―	37.2	48.8
24	39	14	3	―	―	53.2	84.2
24	43	18	3	―	―	36.1	50.5
24	44	19	2	75.5	84.3	31.8	46.7
24	44	19	3	70.6	81.3	33.5	48.8
24	46	21	2	65.8	75.2	27.5	40.5
24	46	21	3	64.4	78.1	29.8	43.1
24	57	32	3			28.9	42.6
32	44	11	1	90.8	100.5	32.5	50
32	44	11	2	86.1	97.2	27.4	33.7
32	46	13	1	―	―	5.5	5.7
40	44	3	1	86	93.4	―	―
44	57	12	1	82.1	90.8	31.7	43
44	57	12	2	84.3	92	31.5	46.2
45	57	11	1	81.2	90.9	35.8	51.1
45	57	11	2	83.6	93.1	36.3	51.7
45	61	15	2	75	89.2	28.3	37.8
45	65	19	2	96.1	99.5	23	30
45	76	29	2	―	―	18	27.5
45	76	29	3	―	―	18.3	27.4
47	57	9	1	87.5	94.5	43.6	61.7
47	57	9	2	83.8	93.2	41.3	62.3
47	62	14	1	16.4	26.1	0	0
47	65	17	2	53.5	0	24.2	32.1
58	62	3	1	71.5	79.8	2.4	1.7
58	65	6	1	68.7	79.3	5	5.8
58	66	7	1	―	―	3.4	4.7
58	76	16	2	67.1	74.5	―	―
62	76	12	1	―	―	10.7	21.7
62	76	12	2	―	―	13.4	22.4
62	78	14	1	72	77.1	10.1	19.5
62	78	14	2	70.4	85.1	11.5	19.2
66	76	8	1	72.2	83.1	9.3	17.4
66	76	8	2	74.6	87.1	11.5	20
66	78	10	1	70.8	81.1	9.7	15.3
66	78	10	2	84.4	91	9.5	15.5
66	81	13	1	77.6	91.3	12	17.4
66	81	13	2	73.5	86.3	13.4	20.2
66	92	23	2	―	―	18.8	27.4
66	92	23	3	―	―	27.9	30.9
67	76	7	1	73.1	83.9	12.4	20.4
67	76	7	2	―	―	13.8	20.5
77	81	3	1	72	82.8	24.3	37.3
77	92	13	1	77.1	84.5	29.6	38.9
77	92	13	2	80.3	87.6	27.4	36.8
77	102	21	2	―	―	16.1	22.8
77	102	21	3	―	―	18.3	22.8
77	118	36	3	―	―	15.3	20.9
79	99	16	2	92.3	101.3	―	―
79	102	19	2	―	―	19.8	26.1
79	102	19	3	―	―	19.7	25.7
79	118	34	3	―	―	17.1	23.7
80	92	10	1	76.4	87.2	34.6	45.8
80	92	10	2	74.6	84.9	32.6	40.4
80	99	15	2	88.9	98.3	―	―
80	100	16	2	74.7	85.4	19.6	23.7
80	102	18	2	―	―	15.9	20.4
80	102	18	3	―	―	16.6	21
80	118	33	3	―	―	13.7	18.7
82	99	13	1	82.7	98.8	―	―
82	118	31	3	―	―	13.6	18
93	99	3	1	69.6	82.6	4.7	4.1
93	100	4	1	67.3	80.3	1.2	1.2
93	102	6	1	12.1	21.7	2	1.6
93	102	6	2	6.7	6.2	2.8	3.1
93	118	21	2	―	―	5	8.1
93	118	21	3	20.1	29.5	6.6	10.3
100	118	16	2	65	74.4	8.2	14.3
100	118	16	3	―	―	11.1	16.4
101	116	13	2	―	―	1.4	12.4
101	118	15	1	―	―	10.4	17.6
101	118	15	2	65.2	74.1	8.3	15
101	118	15	3	60.3	74.7	10.9	16.7
103	118	13	1	30.7	45	8.8	13.9
103	118	13	2	9.9	12.6	8.3	12.9
103	118	13	3	―	―	5.3	12.6
119	132	12	1	92.8	104.3	84.4	110.8
119	132	12	2	―	―	87.3	110.8
130	135	2	1	―	―	69.5	91
132	135	2	1	―	―	79.7	109
136	158	19	2	94.2	101.9	86.8	107.2
136	158	19	3	96.5	104	89.7	110.7
136	171	32	3	―	―	94.9	113.7
136	173	34	3	93.1	104.3	―	―
136	177	38	3	95.3	107.8	―	―
136	178	39	3	―	―	92.5	111.7
136	179	40	3	97.2	107.4	―	―
246	268	20	2	―	―	30.2	47.4
254	268	12	1	―	―	8	13
254	268	12	2	67.6	77	8.4	13.9
269	276	6	1	―	―	29.3	68.9
